# Supplementary material for: Design and rationale of the Botswana Smoking Abstinence Reinforcement Trial: a protocol for a stepped-wedge cluster randomized trial
Source: Implement Sci Commun. 2024 May 8;5:53. doi: 10.1186/s43058-024-00588-7 (PMC11077839; doi:10.1186/s43058-024-00588-7)
Supplement: Supplementary file 1 — Supplementary Material 1. [file 43058_2024_588_MOESM1_ESM.zip]

Archive with 8 entries (8 files):
- Appendix A_BSMART Data Collection ToolsR0.docx
- BSMART DSMB Charter V2.0 26APR2023R0.pdf
- BSMART Initial UMB IRB approvalR0.pdf
- BSMART Local IRB ApprovalR0.pdf
- BSMART Study Protocol_v5.1_June 6 2023R0.pdf
- BSMART UMB Approval of continuing applicationR0.pdf
- BSMART_NOA_1U01CA275048-01R0.pdf
- Spirit Checklist for the BSMART Study_4.8.2024R0.pdf
